# Supplementary material for: Metabolomics in psoriatic disease: pilot study reveals metabolite differences in psoriasis and psoriatic arthritis
Source: F1000Res. 2014 Oct 21;3:248. [Version 1] doi: 10.12688/f1000research.4709.1 (PMC4288418; doi:10.12688/f1000research.4709.1)
Supplement: Data of metabolite differences in psoriasis and psoriatic arthritis — A detailed legend of the raw data for Figures 1–3 can be found in the text file provided. [file f1000research-3-5031-s0000.tgz]

Archive with 1 entries (1 files):
- c5b52816-327c-4cf6-a0d5-9d867a7d8062_Dataset.zip
